# Supplementary material for: Commercialized artemisinin derivatives combined with colistin protect against critical Gram-negative bacterial infection
Source: Commun Biol. 2022 Sep 8;5:931. doi: 10.1038/s42003-022-03898-5 (PMC9458715; doi:10.1038/s42003-022-03898-5)
Supplement: Supplementary file 3 — Supplementary Data 1 [file 42003_2022_3898_MOESM3_ESM.xls]

## Sheet: Fig 1a
	Clindamycin			Vancomycin			Rifampin			Chloromycetin			Kanamycin			Erythromycin			Colistin			Tetracycline			Gentamicin			Ciprofloxacin			Florfenicol			Fosfomycin
0	256	256	256	128	128	128	4	4	4	2	2	2	1	1	1	32	32	32	8	8	8	0.25	0.25	0.25	1	1	0.5	0.125	0.125	0.125	8	8	8	0.125	0.125	0.125
16	256	256	256	128	128	128	4	4	4	2	2	2	1	1	1	32	32	32	0.5	0.5	0.5	0.25	0.25	0.25	0.5	1	0.5	0.125	0.125	0.125	8	8	4	0.0625	0.0625	0.125

## Sheet: fig 1b, 1c, 1d
	E. coli W3110 (pUC19)				E.coli ATCC25922				K. pneumoniae ATCC700603				A. baumannii ATCC19606				S. typhimurium ATCC14028				P.aeruginosa ATCC27853				S. typhimurium SL1344				A. baumannii ATCC17978
Control	1	1	1	1	1	1	1	1	1	1	1	1	1	1	1	1	1	1	1	2	2	2	2	2	2	2	2	2	1	1	1	1
DHA (16μg/mL)	0.25	0.125	0.125	0.0625	0.25	0.25	0.125	0.125	0.5	0.5	0.25	0.25	0.125	0.125	0.125	0.0625	0.125	0.125	0.125	0.25	1	0.5	0.5	0.25	1	1	0.5	0.5	0.5	0.5	0.25	0.25
	E. coli W3110 (pUC19-mcr-1)				E. coli DZ2-12R				E. coli ZJ69				E. coli ZJ378				E. coli ZJ487				E. coli ZJ40				S. typhimurium HYM2				K. pneumoniae ZJ05				K. pneumoniae ZJ02				K. pneumoniae 13b5				K. pneumoniae E8.31				E. coli W3110 (pUC19-mcr-3)				E. coli mh1655
Control	8	8	8	8	16	16	16	16	16	16	16	16	8	8	8	16	16	16	16	16	32	16	16	16	32	32	16	16	64	64	32	32	64	64	32	32	64	32	32	32	32	32	32	32	8	8	4	4	16
DHA (16μg/mL)	0.5	0.5	0.5	0.5	2	2	2	2	1	1	1	1	0.5	0.5	0.5	2	2	1	1	1	2	2	2	1	2	2	1	0.5	2	1	1	1	8	4	4	4	4	2	2	1	1	2	2	2	1	1	1	0.5	2
	9-deoxyartemisinin	C+9-deoxyartemisinin	C	C+C	FIC		SD
	512	16	8	4	0.53125
	512	16	8	4	0.53125	0.375	0.16238
	512	16	8	2	0.28125
	512	16	8	1	0.15625
	artemether	C+artemether	C	C+C	FIC		SD
	128	16	8	0.5	0.1875
	128	16	8	0.5	0.1875	0.171875	0.015625
	128	16	8	0.25	0.15625
	128	16	8	0.25	0.15625
	arteether	C+arteether	C	C+C	FIC		SD
	128	16	8	0.5	0.1875
	128	16	8	0.5	0.1875	0.234375	0.046875
	64	16	8	0.25	0.28125
	64	16	8	0.25	0.28125
	artesunate	C+artesunate	C	C+C	FIC		SD
	512	16	8	1	0.15625
	512	16	8	1	0.15625	0.21875	0.0625
	512	16	8	2	0.28125
	512	16	8	2	0.28125
	artemisinin	C+artemisinin	C	C+C	FIC		SD
	512	16	8	8	1.03125
	512	16	8	8	1.03125	0.65625	0.375
	512	16	8	2	0.28125
	512	16	8	2	0.28125
	Arteannuin B	C+Arteannuin B	C	C+C	FIC		SD
	512	16	8	8	1.03125
	512	16	8	4	0.53125	0.65625	0.216506
	512	16	8	4	0.53125
	512	16	8	4	0.53125
	arteannuic acid	C+arteannuic acid	C	C+C	FIC		SD
	512	16	8	8	1.03125
	512	16	8	4	0.53125	0.65625	0.216506
	512	16	8	4	0.53125
	512	16	8	4	0.53125
[truncated: 19 more columns]

## Sheet: fig 1e
		E.coli w3110 (pUC19-mcr-1)				E.coli w3110 (pUC19)
	0	16	8	8	8	1	1	1	1
	2	8	8	4	4	1	0.5	0.25	0.25
	4	4	2	2	2	0.25	0.25	0.25	0.25
	8	2	2	1	1	0.25	0.25	0.125	0.125
	16	1	0.5	0.5	0.5	0.25	0.125	0.125	0.0625
	32	1	0.5	0.25	0.25	0.25	0.125	0.125	0.0625
	64	0.5	0.5	0.25	0.25	0.125	0.125	0.0625	0.0625
	128	0.5	0.25	0.25	0.25	0.125	0.0625	0.0625	0.0313

## Sheet: fig 2a-h
	HYM2
		0			16			32			64			128
	0	0.31	0.27	0.33	0.31	0.27	0.33	0.31	0.27	0.33	0.31	0.27	0.33	0.31	0.27	0.33
	0.5	0.53	0.55	0.55	0.52	0.52	0.53	0.54	0.54	0.54	0.55	0.54	0.54	0.49	0.5	0.5
	1	0.73	0.75	0.77	0.71	0.7	0.71	0.71	0.71	0.7	0.71	0.71	0.7	0.66	0.66	0.67
	1.5	0.89	0.87	0.91	0.85	0.86	0.86	0.84	0.85	0.87	0.85	0.83	0.85	0.68	0.83	0.78
	2	1.12	1.15	1.16	1.08	1.08	1.08	1.07	1.07	1.09	1.04	1.04	1.05	0.91	0.99	1.05
	2.5	1.35	1.37	1.38	1.33	1.32	1.32	1.3	1.3	1.36	1.26	1.27	1.28	1.2	1.22	1.23
	3	1.6	1.63	1.65	1.6	1.6	1.61	1.6	1.61	1.6	1.55	1.55	1.57	1.47	1.47	1.47
	3.5	1.79	1.8	1.81	1.76	1.76	1.76	1.76	1.76	1.76	1.7	1.71	1.71	1.7	1.7	1.71
	4	1.86	1.89	1.91	1.86	1.86	1.86	1.86	1.86	1.86	1.82	1.83	1.83	1.8	1.81	1.81
	4.5	1.97	1.98	1.99	1.95	1.95	1.95	1.95	1.95	1.95	1.92	1.91	1.92	1.88	1.88	1.89
	5	2.03	2.04	2.04	1.99	1.99	1.99	1.99	1.99	1.99	1.94	1.95	1.95	1.92	1.92	1.92
	5.5	2.07	2.08	2.09	2.04	2.04	2.04	2.04	2.04	2.04	1.96	1.96	1.98	1.95	1.95	1.95
	6	2.1	2.12	2.12	2.08	2.07	2.07	2.06	2.06	2.06	2.01	2.01	2.01	1.98	1.98	1.99
	6.5	2.16	2.17	2.18	2.1	2.1	2.11	2.09	2.09	2.09	2.04	2.04	2.04	2	2	2
	7	2.21	2.24	2.22	2.15	2.14	2.14	2.12	2.11	2.11	2.06	2.06	2.06	2.02	2.04	2.02
	E. coli W3110 (pUC19-mcr-1)
	Time	0			16			32			64			128
	0	0.26	0.33	0.298	0.26	0.33	0.298	0.298	0.26	0.33	0.298	0.33	0.26	0.33	0.298	0.26
	0.5	0.51	0.54	0.528	0.49	0.51	0.51	0.46	0.47	0.43	0.392	0.37	0.41	0.31	0.39	0.38
	1	0.88	0.86	0.83	0.83	0.85	0.85	0.75	0.76	0.75	0.68	0.66	0.7	0.61	0.58	0.58
	1.5	1.15	1.13	1.16	1.13	1.09	1.12	1.08	1.1	1.08	0.9	0.96	1.01	0.91	0.91	0.92
	2	1.42	1.46	1.43	1.4	1.39	1.39	1.39	1.37	1.39	1.297	1.3	1.29	1.23	1.22	1.2
	2.5	1.64	1.68	1.65	1.62	1.59	1.61	1.53	1.54	1.54	1.55	1.51	1.53	1.45	1.44	1.42
	3	1.73	1.72	1.74	1.69	1.71	1.71	1.64	1.66	1.63	1.59	1.57	1.6	1.47	1.47	1.49
	3.5	1.82	1.84	1.84	1.8	1.83	1.81	1.72	1.74	1.71	1.68	1.68	1.7	1.6	1.6	1.59
	4	1.91	1.92	1.913	1.92	1.9	1.91	1.82	1.85	1.75	1.77	1.77	1.76	1.65	1.68	1.69
	4.5	1.96	1.95	1.942	1.94	1.95	1.945	1.91	1.9	1.9	1.83	1.84	1.82	1.73	1.75	1.76
	5	2.05	2.03	2.03	1.99	2	1.995	1.94	1.94	1.95	1.87	1.87	1.88	1.8	1.78	1.78
	5.5	2.03	2.05	2.05	2.01	2.01	2	1.95	1.93	1.97	1.89	1.87	1.9	1.79	1.79	1.8
	6	2.07	2.09	2.07	2.03	2.04	2.03	1.97	2	1.96	1.89	1.88	1.89	1.8	1.81	1.81
	ZJ05
	Time	0			16			32			64			128
	0	0.276	0.297	0.318	0.276	0.297	0.318	0.276	0.318	0.297	0.276	0.318	0.297	0.276	0.318	0.297
	0.5	0.604	0.662	0.714	0.758	0.693	0.636	0.7132	0.71	0.721	0.63	0.733	0.682	0.678	0.625	0.653
	1	0.939	0.963	0.982	0.956	0.951	0.956	0.954	0.903	0.926	0.956	0.947	0.951	0.872	0.896	0.884
	1.5	1.173	1.194	1.21	1.283	1.277	1.267	1.154	1.188	1.174	1.218	1.157	1.187	1.131	1.069	1.102
	2	1.529	1.518	1.502	1.473	1.512	1.547	1.542	1.539	1.539	1.474	1.538	1.512	1.402	1.423	1.414
	2.5	1.761	1.759	1.745	1.775	1.746	1.72	1.736	1.787	1.762	1.744	1.745	1.751	1.704	1.695	1.698
	3	1.92	1.929	1.94	1.96	1.943	1.93	1.92	1.924	1.927	1.905	1.917	1.911	1.921	1.904	1.913
	3.5	1.992	2.057	2.125	2.038	2.092	2.15	2.06	2.15	2.112	2.142	2.026	2.083	2.152	2.0365	2.095
	4	2.25	2.357	2.458	2.207	2.227	2.2456	2.215	2.326	2.269	2.269	2.165	2.218	2.307	2.206	2.261
	4.5	2.362	2.403	2.443	2.258	2.321	2.365	2.368	2.476	2.419	2.32	2.36	2.34	2.353	2.286	2.314
	5	2.439	2.463	2.486	2.391	2.431	2.462	2.412	2.383	2.401	2.487	2.306	2.412	2.33	2.301	2.317
	5.5	2.45	2.467	2.48	2.43	2.458	2.48	2.41	2.43	2.417	2.44	2.41	2.425	2.39	2.4	2.402
	6	2.47	2.471	2.48	2.46	2.451	2.44	2.45	2.45	2.448	2.44	2.43	2.436	2.4	2.36	2.382
	ZJ487
	Time	0			16			32			64			128
	0	0.305	0.317	0.311	0.311	0.305	0.317	0.305	0.311	0.317	0.305	0.317	0.311	0.311	0.305	0.317
	0.5	0.62	0.65	0.631	0.617	0.62	0.61	0.61	0.611	0.61	0.57	0.58	0.569	0.541	0.54	0.53
	1	0.86	0.82	0.83	0.838	0.86	0.82	0.85	0.846	0.84	0.81	0.82	0.821	0.772	0.76	0.78
	1.5	1.25	1.27	1.261	1.227	1.23	1.22	1.25	1.243	1.24	1.23	1.24	1.242	1.131	1.12	1.14
	2	1.57	1.52	1.547	1.521	1.51	1.53	1.54	1.524	1.51	1.48	1.53	1.506	1.372	1.38	1.36
	2.5	1.75	1.76	1.746	1.756	1.74	1.76	1.75	1.733	1.72	1.68	1.69	1.688	1.638	1.65	1.62
	3	1.88	1.84	1.859	1.844	1.82	1.87	1.82	1.829	1.83	1.78	1.81	1.791	1.759	1.75	1.76
	3.5	2.04	1.96	2.003	2.012	1.94	2.08	2.01	2.021	2.02	1.96	2.04	2.003	1.967	2.03	1.91
	4	2.15	2.08	2.109	2.118	2.09	2.14	2.12	2.104	2.08	2.04	2.16	2.102	2.024	2.09	1.95
	4.5	2.15	2.17	2.171	2.129	2.13	2.13	2.14	2.161	2.17	2.14	2.09	2.118	2.089	2.12	2.04
	5	2.24	2.23	2.241	2.196	2.15	2.24	2.1	2.171	2.23	2.14	2.11	2.129	2.059	2.09	2.04
	5.5	2.29	2.29	2.289	2.297	2.3	2.29	2.26	2.279	2.29	2.19	2.22	2.213	2.212	2.19	2.22
	6	2.32	2.32	2.319	2.307	2.31	2.31	2.3	2.312	2.31	2.22	2.24	2.26	2.202	2.19	2.21
		HYM2
		Time	normal control			DHA (1/8×MIC)			Colistin (1/8×MIC）			DHA (1/8×MIC) + Colistin (1/8×MIC)
		0	5.32899	5.38202	5.4216	5.32899	5.4216	5.38202	5.38202	5.32899	5.4216	5.32899	5.4216	5.38202
		3	6.60853	6.65437	6.67852	6.66087	6.63649	6.67779	4.6902	4.49554	4.81425	4.49415	4.66087	4.57864
		6	8.43933	8.54531	8.62221	8.48001	8.59329	8.55023	4.04139	3.79239	4.16732	2.77815	3.77085	3.51188
		12	9.0983	9.17898	9.233	9.06446	9.24304	9.16909	3.59106	3	3.83315	2	2	2
		24	9.30535	9.28103	9.26245	9.28803	9.26482	9.27875	8.29885	7.63949	8.55157	2	2	2
		E. coli W3110 (pUC19-mcr-1)
		Time	normal control			DHA (1/8×MIC)			Colistin (1/8×MIC）			DHA (1/8×MIC) + Colistin (1/8×MIC)
		0	5.47422	5.53782	4.50379	5.47422	5.53782	4.50379	5.47422	5.53782	4.50379	5.47422	5.53782	4.50379
		1	6.5966	6.29226	5.4609	6.24055	5.93952	5.11727	4.68842	4.56229	4.63347	3.65321	3.17609	3.51851
		3	7.58206	7.81888	7.716	7.07555	6.26245	6.83315	5.6721	5.56703	5.61331	3.30103	3.25527	3.27875
		5	8.98453	8.75282	8.8848	7.94201	7.43933	7.7574	6.84199	6.75815	6.80414	2	2	2
		7	9.02531	9.03342	9.03743	8.11394	7.92273	8.02325	7.32428	7.26717	7.3032	2	2	2
		9	9.04139	9.01703	9.04532	8.6721	7.98856	8.45025	8.18469	8.31597	8.25768	2	2	2
		12	9.04922	9.13226	9.09377	8.97313	8.00689	8.71767	8.98317	8.99695	8.99034	2	2	2
		ZJ05
		Time	normal control			DHA (1/8×MIC)			Colistin (1/8×MIC）			DHA (1/8×MIC) + Colistin (1/8×MIC)
		0	5.68574	5.53403	5.38739	5.53403	5.38739	5.68574	5.68574	5.53403	5.38739	5.53403	5.68574	5.38739
		3	7.71433	7.70001	7.67669	7.68215	7.71012	7.63246	4.55267	4.734	4.85854	4.05691	4.48001	5.27646
		6	9.22557	9.19424	9.16047	9.17883	9.20058	9.15594	5.68529	5.70927	5.70927	3.83251	3.9345	3.74819
		12	9.76275	9.71684	9.67514	9.66978	9.65523	9.68278	7.81451	7.84073	7.86688	3.44716	3.54407	3.25527
		24	9.72181	9.71012	9.68484	9.84819	9.72673	9.93551	9.29336	9.50243	9.65485	2	2	2
		ZJ487
		Time	normal control			DHA (1/8×MIC)			Colistin (1/8×MIC）			DHA (1/8×MIC) + Colistin (1/8×MIC)
		0	5.13354	5.2923	5.4216	5.13354	5.2923	5.4216	5.4216	5.2923	5.13354	5.2923	5.13354	5.4216
		1	5.98453	6.1553	6.29226	5.93095	6.1239	6.27184	4.56229	4.6599	4.75435	4.9243	4.93702	4.85491
		3	7.54158	7.6928	7.81888	7.61826	7.6893	7.76567	5.56703	5.2923	4.50106	4.7076	4.68664	4.71933
		5	8.24055	8.5587	8.75282	8.20951	8.7059	8.94201	6.75815	6.4609	5.24378	4.5185	4.56229	4.46389
		7	9.26998	9.159	9.03342	9.23855	9.179	9.01578	7.26717	7.0934	6.83569	3.2553	3.36173	3.14613
		9	9.37291	9.2201	9.01703	9.33606	9.1987	9.031	8.31597	8.0607	7.45637	2	2	2
		12	9.54158	9.3747	9.13226	9.54704	9.301	9.03981	8.99695	8.9269	8.86451	2	2	2

## Sheet: fig 5a-d
Hela
0	2	4	8	16	32	64
13.95	15.93	14.57	12.96	14.57	15.43	15.93
14.38	15.54	15.43	13.2	14.32	15.49	15.47
14.87	15.45	15.68	13.24	13.94	15.68	14.98
J774
0	2	4	8	16	32	64
8.07	6.79	6.79	6.51	11.1	8.62	47.16
11.46	7.36	8.03	5.27	9.46	16.82	41.26
9.81	7.12	7.39	5.84	10.19	12.76	44.18
vero
0	2	4	8	16	32	64
9.55	6.07	7.29	6.15	7.53	11.01	13.6
10.13	6.17	6.33	6.95	7.48	10.76	13.48
10.45	6.18	5.36	7.63	7.36	10.45	13.53
mouse peritoneal macrophages
0	2	4	8	16	32	64
5.87	10.93	14.67	6.93	7.47	12.53	9.87
9.12	13.18	15.49	10.05	10.51	14.19	11.02
12.31	15.32	16.22	12.91	13.51	15.92	12.01

## Sheet: fig 5e-i
	E.coli w3110 puc19 vero cell
	Control			DHA (32 μg/mL)＀			Colistin (0.25 μg/mL)			Combination
2	3.415	3.505	3.322	3.279	3.398	3.491	3.477	3.544	3.204	3	3	3.301
4	4.82	4.672	4.732	4.732	4.462	4.74	4.279	4.415	4.491	3.699	3.477	3.845
6	5.107	5.149	5.124	5.111	5.17	5.225	4.763	4.839	4.863	4.176	4.146	4.204
	E.coli w3110 puc19-mcr-1 vero cell
	Control			DHA (32 μg/mL)＀			Colistin (0.25 μg/mL)			Combination
2	3.756	3.602	3.716	3.663	3.519	3.301	2.903	3.079	3.176	2	2	2
4	6.107	6.398	5.255	6.053	6.19	6.23	3.556	3.602	3.623	2.114	2	2
6	6.591	6.176	6.82	6.724	6.672	6.748	5.362	5.301	6.431	3.799	3.857	3.681
	ZJ487 vero cell
	Control			DHA (32 μg/mL)＀			Colistin (2 μg/mL)			Combination
2	4.391	4.27	4.497	4.068	4.393	4.292	3.806	3.934	3.978	2.477	2.845	3.079
4	6.551	6.625	6.684	6.624	6.545	6.456	6.507	6.093	5.978	3.602	3.255	3.38
6	6.687	6.675	6.645	6.585	6.618	6.675	6.587	6.428	6.657	4.025	3.973	3.934
	HYM2
	Control			DHA (32 μg/mL)＀			Colistin (2 μg/mL)			Combination
2	4.561	4.477	4.602	4.158	4.398	4.301	3.919	3.903	5.079	3.748	3.699	3.477
4	6.479	6.444	6.56	6.312	6.029	6.045	6.223	6.274	6.364	4.792	4.732	4.643
6	7.279	7.167	7.225	7.083	7.19	7.037	7.076	7.14	6.993	5.681	5.556	5.591

## Sheet: fig 6j
0-wt	2-wt	4-wt	8-wt	16-wt	32-wt	64-wt	128-wt	0-336	2-336	4-336	8-336	16-336	32-336	64-336	128-336	0-337	2-337	4-337	8-337	16-337	32-337	64-337	128-337	0-340	2-340	4-340	8-340	16-340	32-340	64-340	128-340	0-343	2-343	4-343	8-343	16-343	32-343	64-343	128-343	0-349	2-349	4-349	8-349	16-349	32-349	64-349	128-349
16	8	4	2	1	1	0.5	0.5	8	8	8	4	4	4	2	1	8	8	8	8	8	4	2	1	8	8	8	8	4	4	2	1	8	8	8	8	4	4	2	1	16	16	16	8	8	4	4	2
8	8	2	2	0.5	0.5	0.5	0.25	8	8	8	4	4	4	2	1	8	8	8	8	8	4	2	1	8	8	8	8	4	4	2	1	8	8	8	8	4	4	2	1	8	8	8	8	8	4	4	1
8	4	2	1	0.5	0.25	0.25	0.25	8	8	8	2	2	2	2	0.5	8	8	8	8	4	8	2	1	8	8	8	8	4	2	2	1	8	8	8	8	4	4	2	1	8	8	8	8	8	4	2	1
8	4	2	1	0.5	0.25	0.25	0.25	8	8	8	2	2	1	1	0.5	4	4	4	4	4	4	2	0.5	8	8	4	4	4	4	2	2	4	4	4	4	4	2	1	1	8	16	8	8	8	4	2	1

## Sheet: fig 7g, 7i
	W3110(pUC19-MCR-1)
	0 μg/mL	2 μg/mL	8 μg/mL	32 μg/mL
	6.5	6.2	6.1	6.2
	6.8	6.8	6.6	6.8
	5.9	5.4	5.7	6
	SL1344
	0 μg/mL	2 μg/mL	8 μg/mL	32 μg/mL
	32.7	32.4	19.4	15.8
	35.1	32.9	23.6	18.4
	34.9	30.8	17.9	19.4
	HYM2
	0 μg/mL	2 μg/mL	8 μg/mL	32 μg/mL
	34.7	32.8	27.8	18.4
	33.9	34.6	21.7	15.1
	35.8	31.8	18.9	18.3

## Sheet: fig 8c, 8d
w3110-puc19
0	2	8	32
5.2	4.24	3.33	3.19
5.31	3.92	3.21	2.93
5.06	3.89	3.33	3.12
w3110-puc19-mcr-1
0	2	8	32
4.78	3.9	3.35	2.85
4.33	3.74	3.31	3.21
4.41	3.87	3.26	2.69

## Sheet: fig 8e, 8f
0(μg/mL)	8(μg/mL)	16(μg/mL)	32(μg/mL)	64(μg/mL)
4629.4	4821.9	4841.9	5059.6	5230.3
4943.1	4975.2	5206.3	5227.4	5536.5
4913.6	5106.9	5109.9	5193.5	5578.1
	0 (μg/mL)			1 (μg/mL)			2 (μg/mL)			4 (μg/mL)
DHA (0 μg/mL)	4260	4360	4510	4540	4620	4480	4530	4720	4823	5120	5470	5320
DHA (32 μg/mL)	4950	4430	4840	6320	6440	6750	6921	7015	7320	7960	7830	7650

[truncated: 2 more sheets: fig 8g-i, fig 9-10, supplementary fig 6]
